# Supplementary material for: Methanomethylophilus alvi gen. nov., sp. nov., a Novel Hydrogenotrophic Methyl-Reducing Methanogenic Archaea of the Order Methanomassiliicoccales Isolated from the Human Gut and Proposal of the Novel Family Methanomethylophilaceae fam. nov
Source: Microorganisms. 2023 Nov 17;11(11):2794. doi: 10.3390/microorganisms11112794 (PMC10673518; doi:10.3390/microorganisms11112794)
Supplement: Supplementary file 1 [file microorganisms-11-02794-s001.zip]

Archive with 1 entries (1 files):
- microorganisms-2714981-supplementary.pdf
